# Supplementary material for: Streptomyces aridus sp. nov., isolated from a high altitude Atacama Desert soil and emended description of Streptomyces noboritoensis Isono et al. 1957
Source: Antonie Van Leeuwenhoek. 2017 Feb 9;110(5):705–17. doi: 10.1007/s10482-017-0838-2 (PMC5387016; doi:10.1007/s10482-017-0838-2)
Supplement: Supplementary file 2 — Supplementary material 2 (XLSX 11 kb) [file 10482_2017_838_MOESM2_ESM.xlsx]

## Sheet: Sheet1
Supplemental Table S1. Allele sequence accession numbers
Species	Strain	atpD	gyrB	recA	rpoB	trpB
Streptomyces aridus	NRRL B-65268T	KY000574	KY000586	KY000599	KY000611	KY000623
Streptomyces crystallinus	NRRL B-3629T	KT384531	KT384880	KT385228	KT388850	KT389200
Streptomyces kurssanovii	NRRL B-3366T	KT384612	KT384961	KT385311	KT388932	KT389281
Streptomyces melanogenes	NRRL B-2072T	KT384640	KT384989	KT385340	KT388960	KT389309
Streptomyces noboritoensis	NRRL B-12152T	KT384662	KT385012	KT385363	KT388982	KT389331
Streptomyces peucetius	NRRL B-3826T	KT384676	KT385026	KT385377	KT388997	KT389346
Streptomyces polyantibioticus	NRRL B-24448T	KT384687	KT385037	KT385388	KT389008	KT389357
Streptomyces xantholiticus	NRRL B-12153T	KT384764	KT385112	KT385466	KT389084	KT389433
